# Supplementary material for: A Pilot Phase 2 Randomized Trial to Evaluate the Safety and Potential Efficacy of Etravirine in Friedreich Ataxia Patients
Source: Children (Basel). 2024 Aug 9;11(8):958. doi: 10.3390/children11080958 (PMC11352957; doi:10.3390/children11080958)
Supplement: Supplementary file 1 [file children-11-00958-s001.zip]

Archive with 1 entries (1 files):
- children-3115527-supplementary.pdf
